# Supplementary material for: Regulation of Microenvironments of Hydrogen-Bonded Organic Frameworks for Enhanced Enzyme Activity of Phosphotriesterase
Source: Molecules. 2026 May 14;31(10):1651. doi: 10.3390/molecules31101651 (PMC13210137; doi:10.3390/molecules31101651)
Supplement: Supplementary file 1 [file molecules-31-01651-s001.zip]

Archive with 1 entries (1 files):
- molecules-4296354-supplementary.pdf
